# Supplementary material for: Fluorescence and Hyperspectral Sensors for Nondestructive Analysis and Prediction of Biophysical Compounds in the Green and Purple Leaves of Tradescantia Plants
Source: Sensors (Basel). 2024 Oct 9;24(19):6490. doi: 10.3390/s24196490 (PMC11479283; doi:10.3390/s24196490)
Supplement: Supplementary file 1 [file sensors-24-06490-s001.zip]

Archive with 1 entries (1 files):
- sensors-3218587-supplementary.pdf
